# Supplementary material for: Influence of R=Y, Gd, Sm on Crystallization and Sodium Ion Conductivity of Na5RSi4O12 Phase
Source: Materials (Basel). 2022 Jan 30;15(3):1104. doi: 10.3390/ma15031104 (PMC8838226; doi:10.3390/ma15031104)
Supplement: Supplementary file 1 [file materials-15-01104-s001.zip]

Archive with 1 entries (1 files):
- materials-1523499-supplementary.pdf
